# Supplementary material for: Terrestrial support of lake food webs: Synthesis reveals controls over cross-ecosystem resource use
Source: Sci Adv. 2017 Mar 22;3(3):e1601765. doi: 10.1126/sciadv.1601765 (PMC5362171; doi:10.1126/sciadv.1601765)
Supplement: http://advances.sciencemag.org/cgi/content/full/3/3/e1601765/DC1 [file 1601765_data_file_S1.csv]

# Dataset S1 - Site-level summary of water quality and catchment characteristics for 147 lakes.
# Accompanies: A. J. Tanentzap, B. W. Kielstra, G. M. Wilkinson, M. Berggren, N. Craig, P. A. del Giorgio, J. Grey, J. M. Gunn, S. E. Jones, J. Karlsson, C. T. Solomon, M. L. Pace, Terrestrial support of lake food webs: Synthesis reveals controls over cross-ecosystem resource use. Sci. Adv. 3, e1601765 (2017).
# File prepared by AJ Tanentzap (ajt65@cam.ac.uk), 14 Nov 2016
# Lake = unique lake name; LAT and LONG = latitude and longitude in decimal degrees
# Columns with delta prefix = isotope value for either 13C, 15N, or 2D (denoted in column name); "mn" = mean value; "sd" = standard deviation; "T" = terrestrial resource; "P" = algal resource
# Woody = ha of woody vegetation (coniferous,mixed,shrubland,deciduous) per m of lake shoreline; LP:LA = ratio of lake perimeter to lake area
# soilC = kg carbon per g of soil; DOC = lake dissolved organic carbon (mg/L); CHLA = lake chlorophyll a (ug/L)
# TP = lake total phosphorus (mg/L); TN= lake total nitrogen (mg/L); COLOUR = lake colour (g440, m-1)
#
#
Lake	Lat	Long	deltaTmn13C	deltaTsd13C	deltaPmn13C	deltaPsd13C	deltaTmn15N	deltaTsd15N	deltaPmn15N	deltaPsd15N	deltaTmn2D	deltaTsd2D	deltaPmn2D	deltaPsd2D	deltaWmn	deltaWsd	deltaTmn13C.1	deltaTsd13C.1	deltaPmn13C.1	deltaPsd13C.1	deltaTmn15N.1	deltaTsd15N.1	deltaPmn15N.1	deltaPsd15N.1	deltaTmn2D.1	deltaTsd2D.1	deltaPmn2D.1	deltaPsd2D.1	deltaWmn.1	deltaWsd.1	Woody	LP:LA	soilC	DOC	CHLA	TP	TN	COLOUR
Achigan	45.93955	-73.9739	-27.28	1.51	-35.4	3.61	-0.75	2.33	-0.28	1.19	-129.82	13.68	-236.89	26.14	-74.05	0	-27.28	1.51	-35.4	3.61	-0.75	2.33	-0.28	1.19	-129.82	13.68	-236.89	26.14	-74.05	0	0.427211475	0.003830594	61.90428282	6.3	1.4	5	170	0.58
Alice	46.45917	-80.8547	-28.43	0.52	-25.11	1.68	-2.53	1.37	3.63	0.97	-179.26	11.48	-211.04	2.05	-64.51	0.04	-28.43	0.52	-25.11	1.68	-2.53	1.37	3.63	0.97	-179.26	11.48	-211.04	2.05	-64.51	0.04	0.067896005	0.018667694	43.02305296	3.2	2.07	5.8	256	1.38
Alinen Mustajarvi	61.20826	25.11407	-28.1	0	-35.7	0	1.9	0	3.95	0	NA	NA	NA	NA	NA	NA	-28.1	0	-35.7	0	1.9	0	3.95	0	NA	NA	NA	NA	NA	NA	0.010729586	0.053811316	184	NA	26.9	19	414	NA
Allequash	46.04004	-89.6241	-29.2	1.5	-31.95	0	-4.6	0.6	0.03	0	-129.5	15.2	-226.77	0	-66.36	0	-29.2	1.5	-31.95	0	-4.6	0.6	0.03	0	-129.5	15.2	-226.77	0	-66.36	0	0.455876219	0.004609537	52.70721789	5.19	6	81.18	324.9	1.43
Bay Lake	46.24221	-89.4955	-29.2	1.5	-30.9219994	3.595266547	-4.6	0.6	1.974018813	0.264435423	-129.5	15.2	-210.34	22.975	-48.51	0	-29.2	1.5	-30.9219994	3.595266547	-4.6	0.6	1.974018813	0.264435423	-129.5	15.2	-210.34	22.975	-48.51	0	0.01871433	0.012614025	62.19337016	5.88	3.661	18.46266667	392.6493333	1.722
Bassenthwaite	54.65321	-3.21624	-27.4	0	-35.1	0	5.8	0	7.9	0	NA	NA	NA	NA	NA	NA	-27.4	0	-35.1	0	5.8	0	7.9	0	NA	NA	NA	NA	NA	NA	0.578559936	0.003733835	88.1625805	NA	8.7	18	NA	NA
Big Crooked	42.07785	-86.1948	-28.08	0.72	-27.69	0	-0.93	0.95	4.7	0	NA	NA	NA	NA	NA	NA	-28.08	0.72	-27.69	0	-0.93	0.95	4.7	0	NA	NA	NA	NA	NA	NA	0.048215293	0.007956472	25.72047579	5.02	5.9	16.52	333	NA
Bergner	46.24621	-89.5119	-29.2	1.5	-32.63174944	2.99221254	-4.6	0.6	3.334469305	0.243279138	-129.5	15.2	-212.08	22.975	-50.25	0	-29.2	1.5	-32.63174944	2.99221254	-4.6	0.6	3.334469305	0.243279138	-129.5	15.2	-212.08	22.975	-50.25	0	0.095571191	0.012141348	62.88326848	11.78833333	7.993333333	22.39777778	519.4355556	3.78
Beaver Creek	38.07664	-78.6599	-30.7	0.9	NA	NA	-1.5	2.8	NA	NA	-117.6	12.23	-228.33	34.6	-32.73	0	-30.7	0.9	NA	NA	-1.5	2.8	NA	NA	-117.6	12.23	-228.33	34.6	-32.73	0	0.161255214	0.021710354	29.10992728	3.24	5.07	22.92	671.92	0.5
Birch	41.87822	-85.8562	-28.08	0.72	-24.57	0	-0.93	0.95	7.79	0	NA	NA	NA	NA	NA	NA	-28.08	0.72	-24.57	0	-0.93	0.95	7.79	0	NA	NA	NA	NA	NA	NA	0.038562899	0.004108751	23.37942897	5.34	5.73	13.47	402.85	0.25
Big Lake	46.20015	-89.4467	-29.2	1.5	-31.16	0	-4.6	0.6	5.36	0	-129.5	15.2	-209.26	0	-60.33	0	-29.2	1.5	-31.16	0	-4.6	0.6	5.36	0	-129.5	15.2	-209.26	0	-60.33	0	0.186227551	0.006143671	59.44931926	8.33	7.59	77.55	440.8	1.35
Big Muskellunge	46.01729	-89.6148	-29.2	1.5	-19.76	0	-4.6	0.6	4.06	0	-129.5	15.2	-167.86	0	-43.17	0	-29.2	1.5	-19.76	0	-4.6	0.6	4.06	0	-129.5	15.2	-167.86	0	-43.17	0	0.079276619	0.004215501	55.39588596	3.74	1.89	28.33	404.6	0.26
Black	42.06225	-86.286	-28.08	0.72	-30.69	0	-0.93	0.95	8.35	0	NA	NA	NA	NA	NA	NA	-28.08	0.72	-30.69	0	-0.93	0.95	8.35	0	NA	NA	NA	NA	NA	NA	0.082413038	0.017266946	22.35373509	8.4	10.83	23.65	759.15	2.1
Blaney	49.29646	-122.576	NA	NA	NA	NA	NA	NA	NA	NA	-162.53	8.95	-235.89	22.9971895	-74.06	1.01	NA	NA	NA	NA	NA	NA	NA	NA	-162.53	8.95	-235.89	22.9971895	-74.06	1.01	0.314577874	0.028723848	91.39237123	NA	NA	NA	NA	NA
Blelham Tarn	54.39573	-2.97795	-26.8	0.14	-34.25	0	8.1	0.28	9.3	0	NA	NA	NA	NA	NA	NA	-26.8	0.14	-34.25	0	8.1	0.28	9.3	0	NA	NA	NA	NA	NA	NA	0.060356089	0.016578546	94.36363636	NA	10	25	NA	NA
Bogpot	46.2388	-89.5188	-29.2	1.5	-44.8	8.559921183	-4.6	0.6	0.044295302	0.289166399	-129.5	15.2	-220.27	22.975	-58.44	0	-29.2	1.5	-44.8	8.559921183	-4.6	0.6	0.044295302	0.289166399	-129.5	15.2	-220.27	22.975	-58.44	0	0.001140498	0.051355629	78.14285714	13.29	11.18	56.2	757.6	8.28
Bolger Bog	46.23011	-89.4945	-29.2	1.5	-35.36942098	1.710330736	-4.6	0.6	1.044652833	0.212034635	-129.5	15.2	-218.84	22.975	-57.01	0	-29.2	1.5	-35.36942098	1.710330736	-4.6	0.6	1.044652833	0.212034635	-129.5	15.2	-218.84	22.975	-57.01	0	0	0.064009109	79.33333333	15.66	9.4	58.91	864.1	10.23
Brown Lake	46.21774	-89.4739	-29.2	1.5	-31.94353029	1.332262782	-4.6	0.6	3.014793588	0.192632364	-129.5	15.2	-229.39	22.975	-67.56	0	-29.2	1.5	-31.94353029	1.332262782	-4.6	0.6	3.014793588	0.192632364	-129.5	15.2	-229.39	22.975	-67.56	0	0.087849709	0.010093701	57.04319106	8.660666667	12.58833333	82.47333333	615.097037	2.644444444
Brandy	45.90691	-89.7008	-29.2	1.5	-24.4662464	0.837406939	-4.6	0.6	4.430754631	0.197833592	-129.5	15.2	-236.6266667	26.85	-63.54	0	-29.2	1.5	-24.4662464	0.837406939	-4.6	0.6	4.430754631	0.197833592	-129.5	15.2	-236.6266667	26.85	-63.54	0	0.063181441	0.007814483	52.0411331	3.77	14.55	41.79	480.2	0.63
Brandywine	42.34907	-85.8547	-28.08	0.72	-31.8	0	-0.93	0.95	-0.61	0	NA	NA	NA	NA	NA	NA	-28.08	0.72	-31.8	0	-0.93	0.95	-0.61	0	NA	NA	NA	NA	NA	NA	0.627800541	0.008428812	28.45513361	27.45	42.01	36.5	1130.2	24.43
du Camping Hant_	48.82678	-79.1729	-27.28	1.51	-33.22	3.61	-0.75	2.33	-0.28	1.19	-129.82	13.68	-239.49	26.14	-76.65	0	-27.28	1.51	-33.22	3.61	-0.75	2.33	-0.28	1.19	-129.82	13.68	-239.49	26.14	-76.65	0	0.00837311	0.037285318	56.11458333	6.6	2.6	8	250	1.04
Cauldshiels Loch	55.58131	-2.77463	-25.9	0	-16.4	0	8.3	0	12.3	0	NA	NA	NA	NA	NA	NA	-25.9	0	-16.4	0	8.3	0	12.3	0	NA	NA	NA	NA	NA	NA	0	0.016676362	97.57954545	NA	12.5	22	NA	NA
Chain	41.85724	-85.8935	-28.08	0.72	-29.31	0	-0.93	0.95	4.84	0	NA	NA	NA	NA	NA	NA	-28.08	0.72	-29.31	0	-0.93	0.95	4.84	0	NA	NA	NA	NA	NA	NA	0.076631388	0.015218187	24.63641756	5.5	10.01	18.81	507.86	0.71
Chris Greene Lake	38.16311	-78.4409	-30.7	0.9	-30.34457841	0.335690067	-1.5	2.8	2.919436396	0.301419845	-117.6	12.23	-192.25	22.975	-30.42	0	-30.7	0.9	-30.34457841	0.335690067	-1.5	2.8	2.919436396	0.301419845	-117.6	12.23	-192.25	22.975	-30.42	0	0.285204122	0.022421676	30.05748966	3.46	4.45	10.84	397.04	0.7
Chub	45.29578	-79.2338	NA	NA	NA	NA	NA	NA	NA	NA	-159.8	8.61	-224.49	22.97647112	-62.66	0.26	NA	NA	NA	NA	NA	NA	NA	NA	-159.8	8.61	-224.49	22.97647112	-62.66	0.26	0.050975968	0.012006151	88.84748858	7.25	6.2	6.3	300.5	5.24
Corey	41.93226	-85.7425	-28.08	0.72	-23.16	0	-0.93	0.95	7.02	0	NA	NA	NA	NA	NA	NA	-28.08	0.72	-23.16	0	-0.93	0.95	7.02	0	NA	NA	NA	NA	NA	NA	0.145354083	0.004144164	26.98354731	4.61	6.7	18.18	507.67	0.76
Cockshoot Broad	52.68706	1.466309	-26.8	0	-34.905	0	6.8	0	11.15	0	NA	NA	NA	NA	NA	NA	-26.8	0	-34.905	0	6.8	0	11.15	0	NA	NA	NA	NA	NA	NA	0.008374325	0.023382734	52.62790698	NA	23.1	121	NA	NA
Coniston	54.33702	-3.0756	-25.87	0.38	-32.4	0	3.33	0.21	4.2	0	NA	NA	NA	NA	NA	NA	-25.87	0.38	-32.4	0	3.33	0.21	4.2	0	NA	NA	NA	NA	NA	NA	0.152701199	0.004311476	83.67900706	NA	0.4	7	NA	NA
Connelly	45.89777	-73.9656	-27.28	1.51	-36.41	1.55	-0.75	2.33	-0.28	1.19	-129.82	13.68	-234.52	26.14	-71.68	0	-27.28	1.51	-36.41	1.55	-0.75	2.33	-0.28	1.19	-129.82	13.68	-234.52	26.14	-71.68	0	0.336813298	0.00523157	61.33679796	6.7	2.5	8	170	1.04
Crampton	46.20965	-89.4736	-29.2	1.5	-27.95939751	4.9146005	-4.6	0.6	1.737902101	0.277181561	-129.5	15.2	-207.725	22.975	-45.895	0	-29.2	1.5	-27.95939751	4.9146005	-4.6	0.6	1.737902101	0.277181561	-129.5	15.2	-207.725	22.975	-45.895	0	0.004023837	0.012703789	50.06410257	5.185	3.93125	20.2775	365.25375	1.0625
Cranberry	46.23242	-89.5699	-29.2	1.5	-37.29803215	7.680546732	-4.6	0.6	1.272372817	0.274240835	-129.5	15.2	-224.18	22.975	-62.35	0	-29.2	1.5	-37.29803215	7.680546732	-4.6	0.6	1.272372817	0.274240835	-129.5	15.2	-224.18	22.975	-62.35	0	0.022404862	0.045482888	56	18.21	8.52	31.15	566	11.75
Cristal	45.97508	-73.8903	-27.28	1.51	-33.26	5.52	-0.75	2.33	-0.28	1.19	-129.82	13.68	-232.29	26.14	-69.45	0	-27.28	1.51	-33.26	5.52	-0.75	2.33	-0.28	1.19	-129.82	13.68	-232.29	26.14	-69.45	0	0.078905616	0.008202976	55.51315789	8.1	1.1	5	190	0.23
Croche	45.99174	-74.0095	-27.28	1.51	-36.36	3.61	-0.75	2.33	-0.28	1.19	-129.82	13.68	-231.28	26.14	-68.45	0	-27.28	1.51	-36.36	3.61	-0.75	2.33	-0.28	1.19	-129.82	13.68	-231.28	26.14	-68.45	0	0.025073209	0.020531195	70.20134228	5.5	3.7	4	140	0.58
Cromes Broad	52.72244	1.514069	-27.2	0	-34.865	0	8.6	0	13.305	0	NA	NA	NA	NA	NA	NA	-27.2	0	-34.865	0	8.6	0	13.305	0	NA	NA	NA	NA	NA	NA	0	0.048103431	30	NA	7	95	NA	NA
Crosson	45.08339	-79.0362	-28.46	0.47	-29.51	0.14	-3.87	0.87	0.54	0.09	-164.28	3.37	-206.65	4.62	-61.42	0	-28.46	0.47	-29.51	0.14	-3.87	0.87	0.54	0.09	-164.28	3.37	-206.65	4.62	-61.42	0	0.136386508	0.006993753	80.63701067	5.8	2.266666667	5.53	281	3.37
Crowley	46.3843	-80.9829	NA	NA	NA	NA	NA	NA	NA	NA	-172.39	10.54	-228.31	22.97531338	-66.48	0.12	NA	NA	NA	NA	NA	NA	NA	NA	-172.39	10.54	-228.31	22.97531338	-66.48	0.12	0.057485468	0.015823048	76.41533546	3.2	2.64	3.9	212	1.32
Crystal Bog	46.00757	-89.6062	-29.2	1.5	-40.75132011	5.535268604	-4.6	0.6	0.829036313	0.276471717	-129.5	15.2	-211.71	22.975	-49.88	0	-29.2	1.5	-40.75132011	5.535268604	-4.6	0.6	0.829036313	0.276471717	-129.5	15.2	-211.71	22.975	-49.88	0	0.009355131	0.05261266	69.51388889	11.79	7.44	46.57	663.7	8.06
Dances	48.52379	-79.4266	-27.28	1.51	-38.06	1.15	-0.75	2.33	-0.28	1.19	-129.82	13.68	-244.44	26.14	-81.61	0	-27.28	1.51	-38.06	1.15	-0.75	2.33	-0.28	1.19	-129.82	13.68	-244.44	26.14	-81.61	0	0.208643301	0.009996986	111.3321146	17.1	2.8	18	560	5.64
Deadwood	46.20339	-89.475	-29.2	1.5	-33.93	0	-4.6	0.6	1.17	0	-129.5	15.2	-180.91	0	-45.89	0	-29.2	1.5	-33.93	0	-4.6	0.6	1.17	0	-129.5	15.2	-180.91	0	-45.89	0	0.01064593	0.013813437	51.36956522	8.59	3.28	23.05	509.3	3.2
Deauville	45.99208	-74.0882	-27.28	1.51	-32.44	3.85	-0.75	2.33	-0.28	1.19	-129.82	13.68	-224.53	26.14	-61.69	0	-27.28	1.51	-32.44	3.85	-0.75	2.33	-0.28	1.19	-129.82	13.68	-224.53	26.14	-61.69	0	0.016681672	0.012536609	59.03225806	9	1.6	7	160	0.35
des Freres	48.93607	-79.1802	-27.28	1.51	-40.91	1.66	-0.75	2.33	-0.28	1.19	-129.82	13.68	-235.46	26.14	-72.62	0	-27.28	1.51	-40.91	1.66	-0.75	2.33	-0.28	1.19	-129.82	13.68	-235.46	26.14	-72.62	0	0.023286467	0.024855359	75.69892473	5.3	1.8	8	110	0.46
Diamond	41.90148	-85.9795	-28.08	0.72	-22.75	0	-0.93	0.95	9.73	0	NA	NA	NA	NA	NA	NA	-28.08	0.72	-22.75	0	-0.93	0.95	9.73	0	NA	NA	NA	NA	NA	NA	0.242435543	0.00344808	23.85031973	4.55	4.66	16.65	878.09	0.25
Dickie	45.14841	-79.0887	NA	NA	NA	NA	NA	NA	NA	NA	-168.19	5.33	-195.08	7.4	-60.98	0.3	NA	NA	NA	NA	NA	NA	NA	NA	-168.19	5.33	-195.08	7.4	-60.98	0.3	0.047302148	0.008698057	76.15746422	5.9	4	7.35	303	3.5
Donnell	41.90741	-85.8921	-28.08	0.72	-23.31	0	-0.93	0.95	7.61	0	NA	NA	NA	NA	NA	NA	-28.08	0.72	-23.31	0	-0.93	0.95	7.61	0	NA	NA	NA	NA	NA	NA	0.195273327	0.006708617	24.14154818	4.77	3.09	15.76	661.67	0.6
Dubh Lochan	56.13185	-4.61356	-27.3	0.36	-35.4	0	2.57	0.47	1.3	0	NA	NA	NA	NA	NA	NA	-27.3	0.36	-35.4	0	2.57	0.47	1.3	0	NA	NA	NA	NA	NA	NA	19.76828953	0.025482538	142.2306456	NA	1.9	16	NA	NA
Duparquet	48.4697	-79.2832	-27.28	1.51	-40.515	2.94	-0.75	2.33	-0.28	1.19	-129.82	13.68	-249.54	26.14	-86.71	0	-27.28	1.51	-40.515	2.94	-0.75	2.33	-0.28	1.19	-129.82	13.68	-249.54	26.14	-86.71	0	0.603412692	0.003698721	97.94653605	16.1	2.6	33	400	4.66
(East Long)	46.23625	-89.4955	-29.2	1.5	-29.29881585	4.855006847	-4.6	0.6	3.58363456	0.264232977	-129.5	15.2	-214.52	22.975	-52.69	0	-29.2	1.5	-29.29881585	4.855006847	-4.6	0.6	3.58363456	0.264232977	-129.5	15.2	-214.52	22.975	-52.69	0	0	0.032682209	67.94444445	7.764230769	5.611666667	11.74846154	381.7138462	4.5775
Esthwaite	54.35909	-2.9856	-27	0.28	-30.94	0	5.6	0.42	7.34	0	NA	NA	NA	NA	NA	NA	-27	0.28	-30.94	0	5.6	0.42	7.34	0	NA	NA	NA	NA	NA	NA	0.100905769	0.00806235	94.38977901	2.6	20.7	44	450	1.87
Filby Broad	52.66228	1.632769	-25.5	0	-32.1	0	8.3	0	13	0	NA	NA	NA	NA	NA	NA	-25.5	0	-32.1	0	8.3	0	13	0	NA	NA	NA	NA	NA	NA	0.029370757	0.010392419	28.56130659	NA	34.7	146	NA	NA
Fluvanna Ruritan	37.89211	-78.3787	-30.7	0.9	-29.09	0	-1.5	2.8	-2.42	0	-117.6	12.23	-243.76	0	-30.75	0	-30.7	0.9	-29.09	0	-1.5	2.8	-2.42	0	-117.6	12.23	-243.76	0	-30.75	0	0.258449551	0.024413008	29.73021583	5.28	6.76	46.15	789.6	1.14
Forest Service Bog	46.21305	-89.5007	-29.2	1.5	-39.08329588	1.868649059	-4.6	0.6	0.742770761	0.214458967	-129.5	15.2	-218.65	22.975	-56.82	0	-29.2	1.5	-39.08329588	1.868649059	-4.6	0.6	0.742770761	0.214458967	-129.5	15.2	-218.65	22.975	-56.82	0	0.007390547	0.167254936	83.66666667	6.91	2.66	23.63	288.1	2.43
Fortune	48.19078	-79.3072	-27.28	1.51	-32.2	2.73	-0.75	2.33	-0.28	1.19	-129.82	13.68	-233.36	26.14	-70.525	0	-27.28	1.51	-32.2	2.73	-0.75	2.33	-0.28	1.19	-129.82	13.68	-233.36	26.14	-70.525	0	0.013571899	0.007194061	84.52380953	9.4	1.1	7	230	1.04
Found	45.95053	-89.4531	-29.2	1.5	-26.66	0	-4.6	0.6	3.64	0	-129.5	15.2	-236.72	0	-49.67	0	-29.2	1.5	-26.66	0	-4.6	0.6	3.64	0	-129.5	15.2	-236.72	0	-49.67	0	0.071097816	0.004716086	56.76155238	6.43	11.36	68.06	457.7	1.6
Garver	41.77942	-86.0509	-28.08	0.72	-26.6	0	-0.93	0.95	6.29	0	NA	NA	NA	NA	NA	NA	-28.08	0.72	-26.6	0	-0.93	0.95	6.29	0	NA	NA	NA	NA	NA	NA	0.001870564	0.009294152	23.25110783	8.87	7.44	22.38	493.74	1.47
Goose	49.29208	-122.6	NA	NA	NA	NA	NA	NA	NA	NA	-146.83	11.18	-235.42	22.98506091	-73.59	0.68	NA	NA	NA	NA	NA	NA	NA	NA	-146.83	11.18	-235.42	22.98506091	-73.59	0.68	0.121328271	0.017585899	86.51925631	NA	NA	NA	NA	NA
Gr Binnensee	54.32545	10.62627	-25.4	0	-21.7675	0	7.1	0	10.5175	0	NA	NA	NA	NA	NA	NA	-25.4	0	-21.7675	0	7.1	0	10.5175	0	NA	NA	NA	NA	NA	NA	0.031517794	0.002863829	27.39787959	NA	55.1	124	NA	NA
Gravel	42.07683	-85.8665	-28.08	0.72	-25.74	0	-0.93	0.95	3.77	0	NA	NA	NA	NA	NA	NA	-28.08	0.72	-25.74	0	-0.93	0.95	3.77	0	NA	NA	NA	NA	NA	NA	0.291116574	0.004499068	24.92704363	5.62	4.64	16.01	404.03	0.44
Halsjarvi	61.22621	25.13938	-28	0	-35.8	0	1.4	0	4.89	0	NA	NA	NA	NA	NA	NA	-28	0	-35.8	0	1.4	0	4.89	0	NA	NA	NA	NA	NA	NA	1.210596481	0.036593612	112.3681235	NA	4.4	9	NA	NA
Hannah	46.44339	-81.0378	-28.96	1.03	-26.18	0.81	-2.55	0.72	1.24	0.54	-172.24	8.24	-216.26	21.34	-58.23	0.45	-28.96	1.03	-26.18	0.81	-2.55	0.72	1.24	0.54	-172.24	8.24	-216.26	21.34	-58.23	0.45	0.021759237	0.011186493	41.50119904	3.8	5.24	8.1	328	1.66
Hummingbird	46.24365	-89.5059	-29.2	1.5	-40.24158439	2.834031219	-4.6	0.6	2.256401914	0.223882507	-129.5	15.2	-225.2822222	22.975	-63.45222222	0	-29.2	1.5	-40.24158439	2.834031219	-4.6	0.6	2.256401914	0.223882507	-129.5	15.2	-225.2822222	22.975	-63.45222222	0	0.561854615	0.051951143	62.67167167	25.48555555	29.84111111	44.53	934.225	20.19666667
H_b_court	48.50484	-79.3909	-27.28	1.51	-35.2175	3.2725	-0.75	2.33	-0.28	1.19	-129.82	13.68	-245.685	26.14	-82.84875	0	-27.28	1.51	-35.2175	3.2725	-0.75	2.33	-0.28	1.19	-129.82	13.68	-245.685	26.14	-82.84875	0	0.162914096	0.002592909	101.1318425	13.4	5.8	25	430	4.99
Holzsee	54.15803	10.18368	-27.6	0	-32.2775	0	5.5	0	5.755	0	NA	NA	NA	NA	NA	NA	-27.6	0	-32.2775	0	5.5	0	5.755	0	NA	NA	NA	NA	NA	NA	0.012093528	0.013315596	29.35195531	NA	12.3	69	NA	NA
Hudson	41.71546	-86.5523	-28.08	0.72	-26.95	0	-0.93	0.95	2.5	0	NA	NA	NA	NA	NA	NA	-28.08	0.72	-26.95	0	-0.93	0.95	2.5	0	NA	NA	NA	NA	NA	NA	0.068074869	0.005140551	23.64998834	7.73	4.06	16.39	475.64	0.74
Inkpot	46.2287	-89.5061	-29.2	1.5	-36.15091022	3.058108209	-4.6	0.6	4.787932327	0.155139018	-129.5	15.2	-215.555	13.785	-62.933	0	-29.2	1.5	-36.15091022	3.058108209	-4.6	0.6	4.787932327	0.155139018	-129.5	15.2	-215.555	13.785	-62.933	0	0.062799106	0.015815459	66.22768223	10.96257143	5.287	38.826	474.4805	3.156
Indian	45.81399	-89.3021	-29.2	1.5	-24.74949783	1.294236379	-4.6	0.6	4.094124649	0.238092564	-129.5	15.2	-205.36	22.975	-43.53	0	-29.2	1.5	-24.74949783	1.294236379	-4.6	0.6	4.094124649	0.238092564	-129.5	15.2	-205.36	22.975	-43.53	0	0.000657015	0.005819394	55.22711864	10.55	9.75	30.46	611.4	0.73
Iso-Valkjarvi	61.18951	25.10841	-27.8	0	-24.5	0	3	0	4.13	0	NA	NA	NA	NA	NA	NA	-27.8	0	-24.5	0	3	0	4.13	0	NA	NA	NA	NA	NA	NA	2.367185129	0.021258556	155.0696455	NA	31	21	NA	NA
John	49.34485	-79.2009	-27.28	1.51	-32.3175	0.98	-0.75	2.33	-0.28	1.19	-129.82	13.68	-234.54	26.14	-71.7	0	-27.28	1.51	-32.3175	0.98	-0.75	2.33	-0.28	1.19	-129.82	13.68	-234.54	26.14	-71.7	0	0.01010167	0.013894673	73.29824562	5.7	1.3	6	140	0.54
Juno	41.80908	-85.9916	-28.08	0.72	-27.03	0	-0.93	0.95	6.89	0	NA	NA	NA	NA	NA	NA	-28.08	0.72	-27.03	0	-0.93	0.95	6.89	0	NA	NA	NA	NA	NA	NA	0.461644393	0.008549663	24.09915586	6	20.14	22.5	727.18	1.34
Kickapoo	46.22549	-89.4975	-29.2	1.5	-40.32377025	4.861178083	-4.6	0.6	3.607999456	0.262955803	-129.5	15.2	-215.33	22.975	-53.5	0	-29.2	1.5	-40.32377025	4.861178083	-4.6	0.6	3.607999456	0.262955803	-129.5	15.2	-215.33	22.975	-53.5	0	0.063808053	0.021176024	66.11253197	2.6	28	107.29	807.9	6.62
Lac du Lune	46.1296	-89.3852	-29.2	1.5	-22.467024	1.142646806	-4.6	0.6	1.969222451	0.244018947	-129.5	15.2	-203.58	22.975	-41.75	0	-29.2	1.5	-22.467024	1.142646806	-4.6	0.6	1.969222451	0.244018947	-129.5	15.2	-203.58	22.975	-41.75	0	0.07296749	0.006924603	56.65366088	3.99	3.01	23.76	194.5	0.38
Lake 3	64.12326	18.77915	NA	NA	NA	NA	NA	NA	NA	NA	-145.2	5.9	-248.8	34.2	-80.9	4.7	NA	NA	NA	NA	NA	NA	NA	NA	-145.2	5.9	-248.8	34.2	-80.9	4.7	0.02114245	0.034644647	86	11.7	2.2	12.96	395	6.105
Lake 4	64.23717	18.78992	NA	NA	NA	NA	NA	NA	NA	NA	-137.8	0.4	-266.9	24.9	-82.8	3.6	NA	NA	NA	NA	NA	NA	NA	NA	-137.8	0.4	-266.9	24.9	-82.8	3.6	0.008626683	0.040746602	116	10.8	3.2	36.06	387	5.58475
Lake 6	64.25087	18.762	NA	NA	NA	NA	NA	NA	NA	NA	-144.7	3.4	-252.7	32	-75.5	0.3	NA	NA	NA	NA	NA	NA	NA	NA	-144.7	3.4	-252.7	32	-75.5	0.3	0.008418168	0.048387099	147.6363636	7.5	2.4	16.66	384	3.337
Lake 5	64.15981	18.7777	NA	NA	NA	NA	NA	NA	NA	NA	-151.8	5.4	-217.4	8.6	-78.1	0.2	NA	NA	NA	NA	NA	NA	NA	NA	-151.8	5.4	-217.4	8.6	-78.1	0.2	0.010843522	0.047112009	118	7	1.7	9.58	302	3.32775
Lake Albemarle	38.09224	-78.6282	-30.7	0.9	-30.18	0	-1.5	2.8	0.71	0	-117.6	12.23	-248.85	0	-30.83	0	-30.7	0.9	-30.18	0	-1.5	2.8	0.71	0	-117.6	12.23	-248.85	0	-30.83	0	0.223921631	0.021409197	26.41184211	4.42	9.61	26.63	677.8	1.23
Lake Gordonsville	38.08946	-78.2061	-30.7	0.9	-43.22399762	1.191724583	-1.5	2.8	4.21630851	0.594942062	-117.6	12.23	-193.49	22.975	-31.66	0	-30.7	0.9	-43.22399762	1.191724583	-1.5	2.8	4.21630851	0.594942062	-117.6	12.23	-193.49	22.975	-31.66	0	0.536656635	0.021516098	27.79900943	4.42	11.13	276.25	478.72	3.05
Lillsj_liden	64.1197	18.78049	NA	NA	NA	NA	NA	NA	NA	NA	-141.4	6.364498605	-254	35.1	-82.5	8.1	NA	NA	NA	NA	NA	NA	NA	NA	-141.4	6.364498605	-254	35.1	-82.5	8.1	0.038778732	0.049731062	122.7368421	17	1.3	26.31	469	7.4
Linton	46.37525	-80.9851	NA	NA	NA	NA	NA	NA	NA	NA	-170.75	11.02	-228.33	22.97615122	-66.5	0.23	NA	NA	NA	NA	NA	NA	NA	NA	-170.75	11.02	-228.33	22.97615122	-66.5	0.23	0.038595781	0.016679169	74.10409745	3.4	2.36	4.8	243	1.46
Little Arbor Vitae	45.91217	-89.6211	-29.2	1.5	-23.96	0	-4.6	0.6	3.35	0	-129.5	15.2	-226.95	0	-53.92	0	-29.2	1.5	-23.96	0	-4.6	0.6	3.35	0	-129.5	15.2	-226.95	0	-53.92	0	0.291598876	0.004595143	55.67252345	16.27	32.35	66.15	836	0.6
Loch Leven	56.1982	-3.3756	-26.5	0	-20.1	0	7.3	0	12.36	0	NA	NA	NA	NA	NA	NA	-26.5	0	-20.1	0	7.3	0	12.36	0	NA	NA	NA	NA	NA	NA	0.180141135	0.001645013	100.1111067	NA	38	59	NA	NA
Loch Lomond	56.11554	-4.62247	-27.75	0.21	-26.5	0	4.3	0.14	3.9	0	NA	NA	NA	NA	NA	NA	-27.75	0.21	-26.5	0	4.3	0.14	3.9	0	NA	NA	NA	NA	NA	NA	0.300180218	0.001347133	142.1812252	NA	2.2	24	NA	NA
Loch Ness	57.282	-4.48269	-27.8	0	-31.4	0	0.7	0	3.5	0	NA	NA	NA	NA	NA	NA	-27.8	0	-31.4	0	0.7	0	3.5	0	NA	NA	NA	NA	NA	NA	0.775701589	0.00148805	185.870627	NA	0.1	10	NA	NA
Lohi	46.38752	-81.0428	-27.95	0.7	-26.23	1.58	-3.71	1	1.12	0.4	-173.16	10.55	-214.82	19.55	-61.65	0.57	-27.95	0.7	-26.23	1.58	-3.71	1	1.12	0.4	-173.16	10.55	-214.82	19.55	-61.65	0.57	0.082063112	0.011964504	67.18849706	3.6	2	5.3	258	1.27
Loon	49.30942	-122.589	NA	NA	NA	NA	NA	NA	NA	NA	-164.09	3.83	-234.06	23.00228304	-72.23	1.12	NA	NA	NA	NA	NA	NA	NA	NA	-164.09	3.83	-234.06	23.00228304	-72.23	1.12	0.050381497	0.010618748	88.5869883	NA	NA	NA	NA	NA
Lough Erne	54.47592	-7.81268	-28.35	0.07	-33.41666667	0	8.95	0.49	18.93333333	0	NA	NA	NA	NA	NA	NA	-28.35	0.07	-33.41666667	0	8.95	0.49	18.93333333	0	NA	NA	NA	NA	NA	NA	0.282583126	0.001641238	99.74468276	NA	6.2	23	NA	NA
Lough Neagh	54.61357	-6.41752	-27.4	0	-33.25	0	5.6	0	13	0	NA	NA	NA	NA	NA	NA	-27.4	0	-33.25	0	5.6	0	13	0	NA	NA	NA	NA	NA	NA	0.089580116	0.000422003	97.54735177	NA	49.9	37	NA	NA
Lake of the Woods	41.42374	-86.2287	-28.08	0.72	-24	0	-0.93	0.95	9.46	0	NA	NA	NA	NA	NA	NA	-28.08	0.72	-24	0	-0.93	0.95	9.46	0	NA	NA	NA	NA	NA	NA	0	0.005887615	20.07932011	12.67	40.32	31.66	1996.97	2.56
Magician	42.06744	-86.1662	-28.08	0.72	-26.83	0	-0.93	0.95	6.82	0	NA	NA	NA	NA	NA	NA	-28.08	0.72	-26.83	0	-0.93	0.95	6.82	0	NA	NA	NA	NA	NA	NA	0.012811805	0.004788366	23.56952317	6.01	12.38	16.52	568.07	0.25
Malthouse Broad	52.67998	1.489864	-25.5	0	-32.74	0	8.3	0	11.65	0	NA	NA	NA	NA	NA	NA	-25.5	0	-32.74	0	8.3	0	11.65	0	NA	NA	NA	NA	NA	NA	0	0.028906205	56.96177062	NA	48.4	185	NA	NA
Marion	49.31008	-122.548	NA	NA	NA	NA	NA	NA	NA	NA	-146.69	12.08	-235.67	23.04155214	-73.84	1.75	NA	NA	NA	NA	NA	NA	NA	NA	-146.69	12.08	-235.67	23.04155214	-73.84	1.75	0.523143383	0.018718853	97.05855213	NA	NA	NA	NA	NA
Matissard	48.42991	-78.6869	-27.28	1.51	-40.508	3.1	-0.75	2.33	-0.28	1.19	-129.82	13.68	-250.426	26.14	-87.586	0	-27.28	1.51	-40.508	3.1	-0.75	2.33	-0.28	1.19	-129.82	13.68	-250.426	26.14	-87.586	0	0.860124571	0.008893253	75.38952188	12.6	2.5	30	400	5.18
Mekkojarvi	61.23104	25.14225	-27.5	0	-25.2	0	1.7	0	5.02	0	NA	NA	NA	NA	NA	NA	-27.5	0	-25.2	0	1.7	0	5.02	0	NA	NA	NA	NA	NA	NA	4.951426879	0.124624867	109.9785175	NA	8.3	14	692	NA
Middle	46.43909	-81.0245	-28.58	0.72	-23.65	2.4	-3.27	0.84	0.94	0.51	-172.3	13.69	-218.99	18.58	-63.08	0.87	-28.58	0.72	-23.65	2.4	-3.27	0.84	0.94	0.51	-172.3	13.69	-218.99	18.58	-63.08	0.87	0.071694757	0.011551238	39.98929336	3.7	2.69	4	279	1.24
Mike	49.27449	-122.54	NA	NA	NA	NA	NA	NA	NA	NA	-152.3	10	-235.27	23.02926453	-73.44	1.58	NA	NA	NA	NA	NA	NA	NA	NA	-152.3	10	-235.27	23.02926453	-73.44	1.58	0.130242459	0.017128908	95.50853551	NA	NA	NA	NA	NA
Morris	46.25739	-89.5212	-29.2	1.5	-38.95871324	2.05080421	-4.6	0.6	4.903235859	0.199542354	-129.5	15.2	-231.5428571	22.975	-69.71285714	0	-29.2	1.5	-38.95871324	2.05080421	-4.6	0.6	4.903235859	0.199542354	-129.5	15.2	-231.5428571	22.975	-69.71285714	0	0.047789153	0.018448788	45.51149425	13.77142857	18.05102041	38.41857143	735.8028571	9.887142857
Morency	45.92834	-74.0348	-27.28	1.51	-35.37	0.96	-0.75	2.33	-0.28	1.19	-129.82	13.68	-228.51	26.14	-65.68	0	-27.28	1.51	-35.37	0.96	-0.75	2.33	-0.28	1.19	-129.82	13.68	-228.51	26.14	-65.68	0	0.065144455	0.011999897	63.9596603	3.5	1	7	220	0.58
North Chain	41.69931	-86.3707	-28.08	0.72	-26.15	0	-0.93	0.95	4	0	NA	NA	NA	NA	NA	NA	-28.08	0.72	-26.15	0	-0.93	0.95	4	0	NA	NA	NA	NA	NA	NA	0.090209827	0.012155022	28.47555812	11.67	6.08	18.94	758.66	0.83
Nedre Bj_rntj_rn	63.84495	18.61658	NA	NA	NA	NA	NA	NA	NA	NA	-134.5	11.2	-239.4	8.6	-89.6	3.7	NA	NA	NA	NA	NA	NA	NA	NA	-134.5	11.2	-239.4	8.6	-89.6	3.7	0.001013263	0.026921371	153.76	19.5	1.6	27.16	499	10.08275
North Sparkling Bog	46.00489	-89.7051	-29.2	1.5	-34.33702284	3.385955562	-4.6	0.6	2.286502149	0.255563266	-129.5	15.2	-208.72	22.975	-46.89	0	-29.2	1.5	-34.33702284	3.385955562	-4.6	0.6	2.286502149	0.255563266	-129.5	15.2	-208.72	22.975	-46.89	0	0	0.056252202	68.16666667	25.59	5.17	66.45	882.1	6.11
Northgate	46.25869	-89.4973	-29.2	1.5	-43.95267288	2.304645237	-4.6	0.6	-1.413036974	0.202866147	-129.5	15.2	-232.34	22.975	-70.51	0	-29.2	1.5	-43.95267288	2.304645237	-4.6	0.6	-1.413036974	0.202866147	-129.5	15.2	-232.34	22.975	-70.51	0	0.021408114	0.093295766	45.83950617	4.64	1.78	31.8	425.6	19.06
Oak Mere	53.20514	-2.63814	-27.8	0	-33.6	0	3.7	0	2.3	0	NA	NA	NA	NA	NA	NA	-27.8	0	-33.6	0	3.7	0	2.3	0	NA	NA	NA	NA	NA	NA	0.006023445	0.012627492	61.97115385	NA	12.3	94	NA	NA
Ormesby Broad	52.68509	1.651377	-26	0	-32.2	0	7.9	0	14.74	0	NA	NA	NA	NA	NA	NA	-26	0	-32.2	0	7.9	0	14.74	0	NA	NA	NA	NA	NA	NA	0.004726218	0.014627989	29.98677582	NA	34.1	184	NA	NA
Ovre Bj_rntj_rn	64.12207	18.78494	NA	NA	NA	NA	NA	NA	NA	NA	-134.5	11.2	-240.7	15	-89.8	3.9	NA	NA	NA	NA	NA	NA	NA	NA	-134.5	11.2	-240.7	15	-89.8	3.9	0.020270922	0.019951761	150.1531532	21.1	1.3	29.25	494	10.961
Palmer	46.19966	-89.4996	-29.2	1.5	-35.0187735	1.972038376	-4.6	0.6	3.034508297	0.197095783	-129.5	15.2	-232.26	22.975	-70.43	0	-29.2	1.5	-35.0187735	1.972038376	-4.6	0.6	3.034508297	0.197095783	-129.5	15.2	-232.26	22.975	-70.43	0	0.263339774	0.004205501	60.49492088	8.67	7.34	71.93	615.6	4.48
Paul	46.2514	-89.5034	-29.2	1.5	-34.57422799	2.752673546	-4.6	0.6	0.768079378	0.234035961	-129.5	15.2	-215.15	22.975	-53.32	0	-29.2	1.5	-34.57422799	2.752673546	-4.6	0.6	0.768079378	0.234035961	-129.5	15.2	-215.15	22.975	-53.32	0	0.002122687	0.036318644	65.33333333	4.3	2.32	28.07	408.4	1.07
Peter	46.25279	-89.5035	-29.2	1.5	-35.11870137	2.201692914	-4.6	0.6	5.671532613	0.228990557	-129.5	15.2	-213.12	22.975	-51.29	0	-29.2	1.5	-35.11870137	2.201692914	-4.6	0.6	5.671532613	0.228990557	-129.5	15.2	-213.12	22.975	-51.29	0	0	0.024924561	52	5.16	4.38	20.32	494.1	1.88
Pleasant	41.51651	-86.2766	-28.08	0.72	-30.6	0	-0.93	0.95	5.83	0	NA	NA	NA	NA	NA	NA	-28.08	0.72	-30.6	0	-0.93	0.95	5.83	0	NA	NA	NA	NA	NA	NA	0.222393026	0.012826848	24.28181316	22.92	17.57	39.68	2505.46	8.89
Placid	49.32282	-122.567	NA	NA	NA	NA	NA	NA	NA	NA	-168.27	6.5	-236.88	23.03417298	-75.05	1.65	NA	NA	NA	NA	NA	NA	NA	NA	-168.27	6.5	-236.88	23.03417298	-75.05	1.65	0.03918199	0.043795356	92.48484848	NA	NA	NA	NA	NA
Plastic	45.17995	-78.8222	-29.26	0.4	-21.22	1.07	-2.85	0.43	-1.25	0.32	-163.43	4.76	-260.25	18.35	-58.08	0.94	-29.26	0.4	-21.22	1.07	-2.85	0.43	-1.25	0.32	-163.43	4.76	-260.25	18.35	-58.08	0.94	0.023480645	0.010341272	101.6246914	2.92	3.1	3.43	191	0.89
Plussee	54.16212	10.39074	-26.9	0	-28.0425	0	3.4	0	2.945	0	NA	NA	NA	NA	NA	NA	-26.9	0	-28.0425	0	3.4	0	2.945	0	NA	NA	NA	NA	NA	NA	0.361203199	0.006432607	34.19875689	NA	15.1	54	NA	NA
Presque Isle	46.22133	-89.7788	-29.2	1.5	-28.86	0	-4.6	0.6	4.84	0	-129.5	15.2	-202.44	0	-53.8	0	-29.2	1.5	-28.86	0	-4.6	0.6	4.84	0	-129.5	15.2	-202.44	0	-53.8	0	0.213318182	0.003802926	52.73209937	3.83	2.29	48.16	325.4	0.25
Quasion	49.97882	-79.5062	-27.28	1.51	-37.48	1.79	-0.75	2.33	-0.28	1.19	-129.82	13.68	-246.7975	26.14	-83.965	0	-27.28	1.51	-37.48	1.79	-0.75	2.33	-0.28	1.19	-129.82	13.68	-246.7975	26.14	-83.965	0	0.124666668	0.006846059	152.2676259	18	1.8	9	380	6.68
Ranworth Broad	52.68491	1.481687	-26.8	0	-31.655	0	8	0	11.85	0	NA	NA	NA	NA	NA	NA	-26.8	0	-31.655	0	8	0	11.85	0	NA	NA	NA	NA	NA	NA	0.000812006	0.010745173	119.4603175	NA	43.75	80	NA	NA
Raspberry	46.2501	-89.5065	-29.2	1.5	-29.49403042	2.946910279	-4.6	0.6	5.091299675	0.247060253	-129.5	15.2	-208.9491667	22.975	-47.11916667	0	-29.2	1.5	-29.49403042	2.946910279	-4.6	0.6	5.091299675	0.247060253	-129.5	15.2	-208.9491667	22.975	-47.11916667	0	0.001009635	0.020601844	67.75757576	6.7075	7.002222222	31.54	553.2216667	3.032222222
Reddington	46.26062	-89.5162	-29.2	1.5	-39.3384316	3.704111996	-4.6	0.6	1.105717508	0.226159893	-129.5	15.2	-231.9975	22.975	-70.1675	0	-29.2	1.5	-39.3384316	3.704111996	-4.6	0.6	1.105717508	0.226159893	-129.5	15.2	-231.9975	22.975	-70.1675	0	0.059590683	0.038351637	40.16091954	22.07375	13.72916667	54.8675	730.78125	16.69
Red Chalk Main	45.19021	-78.9468	-27.46	0.26	-23.71	1.04	-3.38	0.62	-0.2	0.27	-167.33	5.84	-222.48	46.54	-60.3	0	-27.46	0.26	-23.71	1.04	-3.38	0.62	-0.2	0.27	-167.33	5.84	-222.48	46.54	-60.3	0	0.153725969	0.00741926	78.52375731	3.37	4.466666667	3.73	208.33	1.3
Round	42.07201	-86.2039	-28.08	0.72	-23.37	0	-0.93	0.95	3.29	0	NA	NA	NA	NA	NA	NA	-28.08	0.72	-23.37	0	-0.93	0.95	3.29	0	NA	NA	NA	NA	NA	NA	0.063918346	0.004616582	25.65063234	5.3	11.74	18.69	523.38	0.6
Roach	46.2278	-89.5495	-29.2	1.5	-27.43216867	2.491329081	-4.6	0.6	2.638552189	0.234173446	-129.5	15.2	-212.72	22.975	-50.89	0	-29.2	1.5	-27.43216867	2.491329081	-4.6	0.6	2.638552189	0.234173446	-129.5	15.2	-212.72	22.975	-50.89	0	0.014249409	0.012150753	64.01418439	2.9	2.9	36.31	328.1	0.67
Rostherne Mere	53.35416	-2.38603	-27.1	0	-18.4	0	7.6	0	12.34	0	NA	NA	NA	NA	NA	NA	-27.1	0	-18.4	0	7.6	0	12.34	0	NA	NA	NA	NA	NA	NA	0.006898408	0.006605964	49.10929225	NA	8.7	168	NA	NA
Sahouse Broad	52.68935	1.430182	-26.3	0	-35.4575	0	8.4	0	13.6825	0	NA	NA	NA	NA	NA	NA	-26.3	0	-35.4575	0	8.4	0	13.6825	0	NA	NA	NA	NA	NA	NA	0.004713878	0.029280298	20.52388935	NA	39.2	172	NA	NA
St-H_lene	49.81627	-78.3237	-27.28	1.51	-39.79666667	1.893333333	-0.75	2.33	-0.28	1.19	-129.82	13.68	-235.4133333	26.14	-72.58333333	0	-27.28	1.51	-39.79666667	1.893333333	-0.75	2.33	-0.28	1.19	-129.82	13.68	-235.4133333	26.14	-72.58333333	0	0.015164075	0.00401445	239.669815	16.2	3.5	27	330	8.18
Schoehsee	54.1651	10.44084	-27.5	0	-27.3625	5.484363549	5.1	0	6.405833333	3.855317515	NA	NA	NA	NA	NA	NA	-27.5	0	-27.3625	5.484363549	5.1	0	6.405833333	3.855317515	NA	NA	NA	NA	NA	NA	0.97498813	0.006334297	34.60890008	NA	5.6	78	NA	NA
Shirley	49.34546	-122.561	NA	NA	NA	NA	NA	NA	NA	NA	-169.02	8.1	-237.98	22.99109012	-76.15	0.86	NA	NA	NA	NA	NA	NA	NA	NA	-169.02	8.1	-237.98	22.99109012	-76.15	0.86	0.007163025	0.074096838	89.06666667	NA	NA	NA	NA	NA
Simonton	41.75067	-85.9597	-28.08	0.72	-24.21	0	-0.93	0.95	13.48	0	NA	NA	NA	NA	NA	NA	-28.08	0.72	-24.21	0	-0.93	0.95	13.48	0	NA	NA	NA	NA	NA	NA	0.004884502	0.010862001	20.97650722	4.53	12.04	15.25	813.43	0.3
Sparkling Lake	46.00872	-89.6996	-29.2	1.5	-26.5	0	-4.6	0.6	4.18	0	-129.5	15.2	-193.18	0	-48.15	0	-29.2	1.5	-26.5	0	-4.6	0.6	4.18	0	-129.5	15.2	-193.18	0	-48.15	0	0.145532935	0.006046984	61.34985273	3.33	1.58	43.34	183.1	0.23
Stone	41.90486	-86.0178	-28.08	0.72	-23.56	0	-0.93	0.95	2.32	0	NA	NA	NA	NA	NA	NA	-28.08	0.72	-23.56	0	-0.93	0.95	2.32	0	NA	NA	NA	NA	NA	NA	0.007340609	0.006035045	23.78657866	6.52	4.13	17.48	513.73	1.725
Saint-P_	50.11714	-78.8145	-27.28	1.51	-36.99	3.08	-0.75	2.33	-0.28	1.19	-129.82	13.68	-239.53	26.14	-76.69	0	-27.28	1.51	-36.99	3.08	-0.75	2.33	-0.28	1.19	-129.82	13.68	-239.53	26.14	-76.69	0	0.021842933	0.010540973	167.2849162	10.7	1.2	6	120	0.69
Stortj_rn	64.26161	19.76245	NA	NA	NA	NA	NA	NA	NA	NA	-141.4	6.364498605	-231.3	48.6	-76.9	7.9	NA	NA	NA	NA	NA	NA	NA	NA	-141.4	6.364498605	-231.3	48.6	-76.9	7.9	0.057022637	0.028935449	145.35	21.9	1.5	18.77	484	11.5298
Struptj_rn	64.02295	19.48933	NA	NA	NA	NA	NA	NA	NA	NA	-141.4	6.364498605	-229.5	15.2	-81.8	7.7	NA	NA	NA	NA	NA	NA	NA	NA	-141.4	6.364498605	-229.5	15.2	-81.8	7.7	0.21999662	0.02755161	117.7044917	22.1	7.7	27.53	488	9.9986
Sugar Hollow	38.1373	-78.7428	-30.7	0.9	-35.74	0	-1.5	2.8	2.37	0	-117.6	12.23	-195.6	0	-39.89	0	-30.7	0.9	-35.74	0	-1.5	2.8	2.37	0	-117.6	12.23	-195.6	0	-39.89	0	2.202968412	0.010970796	52.22953176	1.8	6.41	10.84	108.3	0.19
Tender Bog	46.22991	-89.5272	-29.2	1.5	-42.2	8.545313669	-4.6	0.6	1.668456376	0.271086705	-129.5	15.2	-242.58	22.975	-80.75	0	-29.2	1.5	-42.2	8.545313669	-4.6	0.6	1.668456376	0.271086705	-129.5	15.2	-242.58	22.975	-80.75	0	0.0192624	0.315484486	55.12280702	27.02	2.12	35.09	841	17.1
Tenderfoot	46.21792	-89.5294	-29.2	1.5	-29.5	0	-4.6	0.6	3.52	0	-129.5	15.2	-222.74	0	-64.37	0	-29.2	1.5	-29.5	0	-4.6	0.6	3.52	0	-129.5	15.2	-222.74	0	-64.37	0	0.278454415	0.00607935	60.75768512	9.38	13.98	67.58	558.5	2.9
Towanda	45.93941	-89.7081	-29.2	1.5	-23.50269601	1.586690634	-4.6	0.6	5.058420674	0.244218891	-129.5	15.2	-203.2	22.975	-41.37	0	-29.2	1.5	-23.50269601	1.586690634	-4.6	0.6	5.058420674	0.244218891	-129.5	15.2	-203.2	22.975	-41.37	0	0.032797409	0.00901807	47.89117647	5.05	11.91	34.72	626.4	0.75
Trout Lake	46.04123	-89.6712	-29.2	1.5	-27.82050934	0.330751811	-4.6	2.8	2.185347643	0.26394733	-129.5	15.2	-216.08	22.975	-54.25	0	-29.2	1.5	-27.82050934	0.330751811	-4.6	2.8	2.185347643	0.26394733	-129.5	15.2	-216.08	22.975	-54.25	0	0.158394488	0.001764186	51.20641964	2.88	1.1	39.51	150.5	0.23
Tuesday	46.25126	-89.4972	-29.2	1.5	-38.23121447	2.421132952	-4.6	0.6	2.81786034	0.221097657	-129.5	15.2	-219.89	22.975	-58.06	0	-29.2	1.5	-38.23121447	2.421132952	-4.6	0.6	2.81786034	0.221097657	-129.5	15.2	-219.89	22.975	-58.06	0	0.010955727	0.032155537	54.70370371	10.34	7.98	32.24	521.7	4.71
Upper Fish	41.57097	-86.545	-28.08	0.72	-29.03	0	-0.93	0.95	6.03	0	NA	NA	NA	NA	NA	NA	-28.08	0.72	-29.03	0	-0.93	0.95	6.03	0	NA	NA	NA	NA	NA	NA	0.074685436	0.010106523	27.99428571	11.57	16.45	26.45	755.91	2.6
Ullswater	54.57567	-2.89073	-26.8	0	-29.9	0	4.1	0	4.7	0	NA	NA	NA	NA	NA	NA	-26.8	0	-29.9	0	4.1	0	4.7	0	NA	NA	NA	NA	NA	NA	0.140294499	0.00357703	96.42940534	NA	0.7	14	NA	NA
Upton Broad	52.66562	1.531494	-28.4	0	-20.12	0	8.1	0	12.69	0	NA	NA	NA	NA	NA	NA	-28.4	0	-20.12	0	8.1	0	12.69	0	NA	NA	NA	NA	NA	NA	0.013309858	0.030880714	49.55223881	NA	43.2	32	NA	NA
Valkea-kotinen	61.24193	25.06349	-27.9	0	-39.6	0	1.4	0	4.35	0	NA	NA	NA	NA	NA	NA	-27.9	0	-39.6	0	1.4	0	4.35	0	NA	NA	NA	NA	NA	NA	0.020128995	0.026020564	108.7272727	NA	17.6	19	NA	NA
Voisin	48.48973	-79.342	-27.28	1.51	-37.08	3.61	-0.75	2.33	-0.28	1.19	-129.82	13.68	-246.68	26.14	-83.84	0	-27.28	1.51	-37.08	3.61	-0.75	2.33	-0.28	1.19	-129.82	13.68	-246.68	26.14	-83.84	0	0.098011835	0.00619324	109.9377276	17	5.6	26	480	5.58
Ward	46.25486	-89.5173	-29.2	1.5	-37.53809574	1.787573379	-4.6	0.6	0.878626357	0.192330898	-129.5	15.2	-233.65	22.975	-71.82	0	-29.2	1.5	-37.53809574	1.787573379	-4.6	0.6	0.878626357	0.192330898	-129.5	15.2	-233.65	22.975	-71.82	0	0.016057203	0.030817141	48.05	7.8	11.86	41.9	655.7	7.96
White Mere	52.8906	-2.87155	-27.1	0	-21.4	0	7.3	0	13.67	0	NA	NA	NA	NA	NA	NA	-27.1	0	-21.4	0	7.3	0	13.67	0	NA	NA	NA	NA	NA	NA	0	0.00846038	44.17880795	NA	34.7	780	NA	NA
Why Not? Bog	46.00531	-89.6251	-29.2	1.5	-45.26666667	8.586762885	-4.6	0.6	3.252348993	0.31980462	-129.5	15.2	-207.28	22.975	-45.45	0	-29.2	1.5	-45.26666667	8.586762885	-4.6	0.6	3.252348993	0.31980462	-129.5	15.2	-207.28	22.975	-45.45	0	0	0.037085915	66.38461538	6.91	2.54	28.98	386.1	3.21
Wildcat	46.17294	-89.6167	-29.2	1.5	-30.87803259	0.536500935	-4.6	0.6	3.948302167	0.222487024	-129.5	15.2	-217.99	22.975	-56.16	0	-29.2	1.5	-30.87803259	0.536500935	-4.6	0.6	3.948302167	0.222487024	-129.5	15.2	-217.99	22.975	-56.16	0	0.076970508	0.004967165	49.24339686	5.76	9.43	72.38	423.9	0.88
West Long	46.23562	-89.5014	-29.2	1.5	-28.26591967	3.88897976	-4.6	0.6	5.635254106	0.262103845	-129.5	15.2	-209.2825	22.975	-47.4525	0	-29.2	1.5	-28.26591967	3.88897976	-4.6	0.6	5.635254106	0.262103845	-129.5	15.2	-209.2825	22.975	-47.4525	0	0	0.02779719	71.34722222	8.8765625	4.43	17.76133333	299.322	4.41875
Wroxham Broad	52.69893	1.417988	-27.1	0	-34.6	0	7.5	0	11.45	0	NA	NA	NA	NA	NA	NA	-27.1	0	-34.6	0	7.5	0	11.45	0	NA	NA	NA	NA	NA	NA	0.611704304	0.014215028	27.98613611	NA	44.4	167	NA	NA
Wyresdale Park Lake	53.93766	-2.7456	-26.85	0.13	-34.83	0	5.4	0.08	9.1225	0	NA	NA	NA	NA	NA	NA	-26.85	0.13	-34.83	0	5.4	0.08	9.1225	0	NA	NA	NA	NA	NA	NA	0.048614426	0.021475601	67.70901639	NA	17.3	97	NA	NA
