# Supplementary material for: Terrestrial support of lake food webs: Synthesis reveals controls over cross-ecosystem resource use
Source: Sci Adv. 2017 Mar 22;3(3):e1601765. doi: 10.1126/sciadv.1601765 (PMC5362171; doi:10.1126/sciadv.1601765)
Supplement: http://advances.sciencemag.org/cgi/content/full/3/3/e1601765/DC1 [file 1601765_data_file_S2.txt]

# Dataset S2 - R code for stable isotope mixing model.
# Accompanies: A. J. Tanentzap, B. W. Kielstra, G. M. Wilkinson, M. Berggren, N. Craig, P. A. del Giorgio, J. Grey, J. M. Gunn, S. E. Jones, J. Karlsson, C. T. Solomon, M. L. Pace, Terrestrial support of lake food webs: Synthesis reveals controls over cross-ecosystem resource use. Sci. Adv. 3, e1601765 (2017).
# File prepared by AJ Tanentzap (ajt65@cam.ac.uk), 22 June 2016
#
#
#
#
#
#
#
stanMIX <- "data{                                                               // HERE WE DEFINE THE DATA THAT WE INPUT INTO STAN
   int<lower=1> N;                                                              // total number of consumer observations
   int<lower=1> NCNH;                                                           // number of consumer observations with C,N, and H data
   int<lower=1> NCN;                                                            // number of consumer observations with only C and N data
   int<lower=1> NH;                                                             // number of consumer observations with only H data
   int<lower=1> Ncon;                                                           // total number of consumer types
   int<lower=1> Nchemsites;                                                     // number of unique sites x dates with chemistry data
   int <lower=1> Nnochemsi;                                                     // number of unique sites x dates without chemistry data
   int<lower=1> CNHids[NCNH];                                                   // position of consumers with C,N, and H data in vector of all observations
   int<lower=1> CNids[NCN];                                                     // position of consumers with only C and N data in vector of all observations
   int<lower=1> Hids[NH];                                                       // position of consumers with only H data in vector of all observations
   int <lower=1> Ynoc;                                                          // number of consumer observations with corresponding water chemistry data
   int <lower=1> Nnoc;                                                          // number of consumer observations without corresponding water chemistry data
   matrix[NCNH,3] yCNH;                                                         // matrix of consumer isotope values for those with C, N, and H data
   matrix[NCN,2] yCN;                                                           // matrix of consumer isotope values for those with only C and N data
   real yH[NH];                                                                 // vector of consumer isotope values for those with only H data
   int<lower=1> consumer[N];                                                    // consumer ID
   int<lower=1> studyid[N];                                                     // research group ID
   int<lower=1> site[N];                                                        // site ID
   real deltaTmn13C[N];                                                         // mean 13C for terrestrial resource corresponding with each consumer observation
   real deltaTsd13C[N];                                                         // SD 13C for terrestrial resource corresponding with each consumer observation
   real deltaPmn13C[N];                                                         // mean 13C for pelagic resource corresponding with each consumer observation
   real deltaPsd13C[N];                                                         // SD 13C for pelagic resource corresponding with each consumer observation
   real deltaTmn15N[N];                                                         // mean 15N for terrestrial resource corresponding with each consumer observation
   real deltaTsd15N[N];                                                         // SD 15N for terrestrial resource corresponding with each consumer observation
   real deltaPmn15N[N];                                                         // mean 15N for pelagic resource corresponding with each consumer observation
   real deltaPsd15N[N];                                                         // SD 15N for pelagic resource corresponding with each consumer observation
   real deltaTmn2D[N];                                                          // mean 2H for terrestrial resource corresponding with each consumer observation
   real deltaTsd2D[N];                                                          // SD 2H for terrestrial resource corresponding with each consumer observation
   real deltaPmn2D[N];                                                          // mean 2H for pelagic resource corresponding with each consumer observation
   real deltaPsd2D[N];                                                          // SD 2H for pelagic resource corresponding with each consumer observation
   real deltaWmn[N];                                                            // mean 2H for water corresponding with each consumer observation
   real deltaWsd[N];                                                            // SD 2H for water corresponding with each consumer observation
   real ptlOmegamu[Ncon];                                                       // mean per-trophic-level consumption of dietary water for each consumer type
   real ptlOmegasd[Ncon];                                                       // SD per-trophic-level consumption of dietary water for each consumer type
   vector[Ncon] tposmu;                                                         // mean trophic level for each consumer type
   real tpossd;                                                                 // SD in trophic level
   real chla[Ynoc];                                                             // chlorophyll a for each consumer observation with water chemistry data
   vector[Nchemsites] doc;                                                      // DOC for each site with chemistry data
   matrix[Nchemsites,2] watchem;                                                // matrix of colour and TN for each site with chemistry data
   vector[Nchemsites] ndvi;                                                     // NDVI for each site with chemistry data
   vector[Nchemsites] wetness;                                                  // wetness index for each site with chemistry data
   vector[Nchemsites] LPLA;                                                     // LP:LA for each site with chemistry data
   vector[Nchemsites] woodvegcov;                                               // woody vegetation cover for each site with chemistry data
   vector[Nchemsites] urban;                                                    // urban influence for each site with chemistry data
   vector[Nchemsites] airtemp;                                                  // air temperature for each site with chemistry data
   int season[N];                                                               // season corresponding with each consumer observation
   int nochemids[Nnoc];                                                         // position of consumers in vector of all observations without corresponding chemistry data
   int yechemids[Ynoc];                                                         // position of consumers in vector of all observations with corresponding chemistry data
   int rechemids[Ynoc];                                                         // site x date ID for vector of consumer observations with corresponding chemistry data
   int nochemsit[Nnoc];                                                         // site x date ID for vector of consumer observations without corresponding chemistry data
 }
  parameters{                                                                   // HERE WE DEFINE THE PARAMETERS THAT WE ESTIMATE IN STAN
   real beta_c[15];                                                             // estimate 25 beta coefficients
   real<lower=0> sigma[15];                                                     // estimate 15 SD coefficients and ensure that they are positive
   vector[Ncon] alpha_raw;                                                      // variance around the mean phiT for each consumer
   vector[Ncon] bbcon_raw;                                                      // variance around the effect of allochthonous resources on phiT for each consumer
   vector[Ncon] bbcon2_raw;                                                     // variance around the effect of chlorophyll a on phiT for each consumer
   vector[Ncon] bbcon3_raw;                                                     // variance around the interaction between allochthonous resources and chlorophyll a on phiT for each consumer
   real gam_raw[Nnochemsi];                                                     // error associated with water chemistry for sites without such data
   vector[Nchemsites] sigma_raw;                                                // error in allochthonous resources across sites x date
   vector[8] bbstud_raw;                                                        // variance in phiT associated with each study
   real<lower=1> lambda;                                                        // effective sample size of Beta distribution
   real<lower=0,upper=1> phiT[N];                                               // terrestrial resource use for each consumer observation
   vector<lower=0>[Ncon] tpos;                                                  // trophic position of each consumer
   vector[Ncon] ptlf;                                                           // per-trophic-level fractionation in N for each consumer
   real<lower=0,upper=1> OmegaDIET[Ncon];                                       // dietary water contribution towards 2H for each consumer
   corr_matrix[2] Omegawat;                                                     // correlation matrix between water colour and TN
   corr_matrix[3] OmegaCNH;                                                     // correlation matrix between C, N, and H for consumers with all three observations
   corr_matrix[2] OmegaCN;                                                      // correlation matrix between C and N for consumers with only these two observations
   real seasonal[3];                                                            // effect of each season relative to summer
  }
transformed parameters{                                                         // HERE WE DEFINE THE PARAMETERS THAT WE CALCULATE IN STAN
   vector[Nchemsites] allocfood;                                                // allochthonous resources in each site x date combination
   matrix[Nchemsites,2] muwat;                                                  // matrix of mean water colour and TN in each site x date combination
   vector[2] sdwat;                                                             // vector of SD for water colour and TN
   matrix[2,2] Sigmawat;                                                        // variance-covariance matrix for water colour and TN
   matrix[2,2] LLwat;                                                           // Cholesky decomposition of variance-covariance matrix for water colour and TN
   vector[Ynoc] alloc_scaled;                                                   // scaled allochthonous resources associated with each consumer with chemistry observations
   real a3M;                                                                    // mean of allochthonous resources
   real a3D;                                                                    // SD of allochthonous resources
   real phiTmean[N];                                                            // mean phiT for each consumer observation
   real<lower=0> phiTalpha[N];                                                  // alpha parameter for Beta prior distribution of phiT
   real<lower=0> phiTbeta[N];                                                   // beta parameter for Beta prior distribution of phiT
   matrix[N,2] p;                                                               // matrix of terrestrial and pelagic resource use for each consumer observation
   matrix[NCNH,3] muyCNH;                                                       // matrix of mean consumer isotope values with C, N, and H data
   vector[3] sdyCNH[NCNH];                                                      // SD consumer isotope values with C, N, and H data
   matrix[3,3] SigmaYCNH[NCNH];                                                 // variance-covariance matrix of consumer isotope values with C, N, and H data
   matrix[3,3] LLCNH[NCNH];                                                     // Cholesky decomposition of variance-covariance matrix of consumer isotope values with C, N, and H data
   matrix[NCN,2] muyCN;                                                         // matrix of mean consumer isotope values for those observations with only C and N data
   vector[2] sdyCN[NCN];                                                        // SD consumer isotope values for those observations with only C and N data
   matrix[2,2] SigmaYCN[NCN];                                                   // variance-covariance matrix for those observations with only C and N data
   matrix[2,2] LLCN[NCN];                                                       // Cholesky decomposition of variance-covariance matrix for those observations with only C and N data
   real muyH[NH];                                                               // mean consumer isotope values for those observations with only H data
   real sdyH[NH];                                                               // SD consumer isotope values for those observations with only H data
   vector[Ncon] ptlfmu;                                                         // variance-covariance matrix for consumer isotope observations with only H data
   vector[Ncon] ptlfsd;                                                         // Cholesky decomposition of variance-covariance matrix for consumer isotope observations with only H data
   real Omegamu[Ncon];                                                          // mean dietary water contribution towards 2H values
   real Omegavar[Ncon];                                                         // SD dietary water contribution towards 2H values
   real BETAalpha[Ncon];                                                        // alpha parameter for Beta prior distribution of dietary water contribution towards 2H values
   real BETAbeta[Ncon];                                                         // beta parameter for Beta prior distribution of dietary water contribution towards 2H values
   vector[Ncon] alpha;                                                          // mean phiT of each consumer
   vector[Ncon] bbcon;                                                          // effect of allochthonous resources on phiT for each consumer
   vector[Ncon] bbcon2;                                                         // effect of chlorophyll a on phiT for each consumer
   vector[Ncon] bbcon3;                                                         // effect on phiT of each consumer from interaction between allochthonous resources and chlorophyll a
   vector[4] bbseason1;                                                         // vector to store effect of seasons

     // calculate allochthonous resources
     allocfood <- beta_c[1]*doc + beta_c[2]*ndvi + beta_c[3]*LPLA + beta_c[4]*woodvegcov + beta_c[5]*wetness + beta_c[6]*airtemp + sigma[1]*sigma_raw;

     for (i in 1:Nchemsites){
      muwat[i,1] <- beta_c[7] + allocfood[i];                                   // calculate mean water colour
      muwat[i,2] <- beta_c[8] + beta_c[9]*allocfood[i] + beta_c[10]*urban[i];   // calculate mean TN
     }

     sdwat[1] <- sigma[2];                                                      // place SD for water colour into vector
     sdwat[2] <- sigma[3];                                                      // place SD for TN into vector
     Sigmawat <- quad_form_diag(Omegawat,sdwat);                                // multiply correlation matrix by SDs
     LLwat <- cholesky_decompose(Sigmawat);                                     // apply Cholesky decomposition

     bbseason1[1] <- 0;                                                         // make summer the intercept level
     bbseason1[2] <- seasonal[1];                                               // place effect of spring into vector
     bbseason1[3] <- seasonal[2];                                               // place effect of autumn into vector
     bbseason1[4] <- seasonal[3];                                               // place effect of winter into vector


     for (i in 1:Ynoc)
      alloc_scaled[i] <- allocfood[rechemids[i]];                               // assign each site x date estimate of allochthonous resources to a consumer observation with water chemistry data

     a3M <- mean(alloc_scaled);                                                 // calculate mean of allochthonous resources
     a3D <- sd(alloc_scaled);                                                   // calculate SD of allochthonous resources
     alloc_scaled <- (alloc_scaled-a3M)/a3D;                                    // scale allochthonous resources to a mean of zero and SD of 1

     alpha <- beta_c[11] + alpha_raw*sigma[4];                                  // mean phiT of each consumer
     bbcon <- beta_c[12]+ bbcon_raw*sigma[5];                                   // effect of allochthonous resources on phiT for each consumer
     bbcon2 <- beta_c[13]+ bbcon2_raw*sigma[6];                                 // effect of chlorophyll a on phiT for each consumer
     bbcon3 <- beta_c[14]+ bbcon3_raw*sigma[7];                                 // effect on phiT of each consumer from interaction between allochthonous resources and chlorophyll a

     for (i in 1:Ynoc)
      linreg[yechemids[i]]    <- inv_logit( alpha[consumer[yechemids[i]]] +     // calculate mean phiT for each consumer with water chemistry data
                                            bbcon[consumer[yechemids[i]]]*a33[i] +
                                            bbcon2[consumer[yechemids[i]]]*chla[i] +
                                            bbcon3[consumer[yechemids[i]]]*chla[i]*a33[i] +
                                            bbstud_raw[studyid[yechemids[i]]] +
                                            bbseason1[season[yechemids[i]]] +
                                 );
     for (i in 1:Nnoc)
      linreg[nochemids[i]]    <- inv_logit( alpha[consumer[nochemids[i]]] +     // calculate mean phiT for each consumer without water chemistry data
                                            bbstud_raw[studyid[nochemids[i]]] +
                                            bbseason1[season[nochemids[i]]] +
                                            beta_c[15] + sigma[8]*gam_raw[nochemsit[i]]
                                 );

     for (i in 1:N){
      phiTalpha[i] <- linreg[i] * lambda;                                       // convert mean and effective sample size into alpha parameter of Beta distribution
      phiTbeta[i]  <- (1-linreg[i]) * lambda;                                   // convert mean and effective sample size into beta parameter of Beta distribution
      p[i,1] <- phiT[i];                                                        // assign phiT into vector
      p[i,2] <- 1 - p[i,1];                                                     // calculate pelagic resource use
     }

     ptlfmu <- tpos * 2.52;                                                     // calculate mean of per-trophic-level N fractionation
     for (i in 1:Ncon)                                                          // calculate SD of per-trophic-level N fractionation
      ptlfsd[i] <- sqrt( pow(2.52*tpossd,2) + pow(tpos[i]*1.46,2));

     for (i in 1:Ncon){
      Omegamu[i]   <- 1 - pow((1 - ptlOmegamu[i]),tpos[i]);                     // calculate mean contribution of dietary water towards 2H
      Omegavar[i]  <- ( pow(tpos[i]*pow((1-ptlOmegamu[i]),tpos[i]-1),2)*        // calculate SD for contribution of dietary water towards 2H
                        pow(ptlOmegasd[i],2) +
                        pow(-pow((1-ptlOmegamu[i]),tpos[i])*
                        log(1-ptlOmegamu[i]),2)*(tpossd*tpossd)
                      );
      BETAalpha[i] <- ( ((1-Omegamu[i])/Omegavar[i]) - (1/Omegamu[i]) ) *       // convert mean and variance into alpha parameter of Beta distribution
                        pow(Omegamu[i],2);
      BETAbeta[i]  <- BETAalpha[i] * ((1/Omegamu[i]) - 1);                      // convert mean and variance into beta parameter of Beta distribution
     }

     for (i in 1:NCNH){                                                         // calculate the mean and SD for each consumer observation with 3 isotopes and package SDs into Cholesky-decomposed VCV matrix
      muyCNH[i,1] <- p[CNHids[i],1]*deltaTmn13C[CNHids[i]] + p[CNHids[i],2]*deltaPmn13C[CNHids[i]];
      muyCNH[i,2] <- p[CNHids[i],1]*deltaTmn15N[CNHids[i]] + p[CNHids[i],2]*deltaPmn15N[CNHids[i]] + ptlf[consumer[CNHids[i]]];
      muyCNH[i,3] <- OmegaDIET[consumer[CNHids[i]]]*deltaWmn[CNHids[i]] +
                             (1-OmegaDIET[consumer[CNHids[i]]])*(p[CNHids[i],1]*deltaTmn2D[CNHids[i]] + p[CNHids[i],2]*deltaPmn2D[CNHids[i]]);
      sdyCNH[i,1] <- sqrt(pow(p[CNHids[i],1]*deltaTsd13C[CNHids[i]],2) + pow(p[CNHids[i],2]*deltaPsd13C[CNHids[i]],2) + pow(5*sigma[9],2));
      sdyCNH[i,2] <- sqrt(pow(p[CNHids[i],1]*deltaTsd15N[CNHids[i]],2) + pow(p[CNHids[i],2]*deltaPsd15N[CNHids[i]],2) + pow(sigma[10],2));
      sdyCNH[i,3] <- sqrt(pow(OmegaDIET[consumer[CNHids[i]]]*deltaWsd[CNHids[i]],2) +
                        pow( (p[CNHids[i],1]-p[CNHids[i],1]*OmegaDIET[consumer[CNHids[i]]])*deltaTsd2D[CNHids[i]],2) +
                        pow( (p[CNHids[i],2]-p[CNHids[i],2]*OmegaDIET[consumer[CNHids[i]]])*deltaPsd2D[CNHids[i]],2) +
                        pow(10*sigma[11],2)) ;
      SigmaYCNH[i] <- quad_form_diag(OmegaCNH,sdyCNH[i]);
      LLCNH[i] <- cholesky_decompose(SigmaYCNH[i]);
     }

    for (i in 1:NCN){                                                           // calculate the mean and SD for each consumer observation with 2 isotopes and package SDs into Cholesky-decomposed VCV matrix
      muyCN[i,1] <- p[CNids[i],1]*deltaTmn13C[CNids[i]] + p[CNids[i],2]*deltaPmn13C[CNids[i]];
      muyCN[i,2] <- p[CNids[i],1]*deltaTmn15N[CNids[i]] + p[CNids[i],2]*deltaPmn15N[CNids[i]] + ptlf[consumer[CNids[i]]];
      sdyCN[i,1] <- sqrt(pow(p[CNids[i],1]*deltaTsd13C[CNids[i]],2) + pow(p[CNids[i],2]*deltaPsd13C[CNids[i]],2) + pow(5*sigma[12],2));
      sdyCN[i,2] <- sqrt(pow(p[CNids[i],1]*deltaTsd15N[CNids[i]],2) + pow(p[CNids[i],2]*deltaPsd15N[CNids[i]],2) + pow(sigma[13],2));
      SigmaYCN[i] <- quad_form_diag(OmegaCN,sdyCN[i]);
      LLCN[i] <- cholesky_decompose(SigmaYCN[i]);
     }

    for (i in 1:NH){                                                            // calculate the mean and SD for each consumer observation with 1 isotope and package SDs into Cholesky-decomposed VCV matrix
      sdyH[i] <-  sqrt(pow(OmegaDIET[consumer[Hids[i]]]*deltaWsd[Hids[i]],2) +
                        pow( (p[Hids[i],1]-p[Hids[i],1]*OmegaDIET[consumer[Hids[i]]])*deltaTsd2D[Hids[i]],2) +
                        pow( (p[Hids[i],2]-p[Hids[i],2]*OmegaDIET[consumer[Hids[i]]])*deltaPsd2D[Hids[i]],2) +
                        pow(10*sigma[14],2)) ;
      muyH[i] <- OmegaDIET[consumer[Hids[i]]]*deltaWmn[Hids[i]] +
                       (1-OmegaDIET[consumer[Hids[i]]])*(p[Hids[i],1]*deltaTmn2D[Hids[i]] + p[Hids[i],2]*deltaPmn2D[Hids[i]]);
     }
  }
  model{                                                                        // HERE WE DEFINE THE PRIOR LIKELIHOODS THAT WE ESTIMATE IN STAN
     tpos ~ normal(tposmu, tpossd);
     ptlf ~ normal(ptlfmu, ptlfsd);
     beta_c ~ normal(0,10);
     sigma ~ normal(0,1);
     seasonal ~ normal(0,1);
     lambda ~ pareto(1,2);
     sigma_raw ~ normal(0,1);
     gamg_raw ~ normal(0,1);
     alpha_raw ~ normal(0,1);
     bbcon_raw ~ normal(0,1);
     bbcon2_raw ~ normal(0,1);
     bbcon3_raw ~ normal(0,1);
     bbstud_raw ~ normal(0,sigma[15]);
     Omegawat ~ lkj_corr(2);
     OmegaCNH ~ lkj_corr(2);
     OmegaCN ~ lkj_corr(2);
     for (i in 1:Nchemsites)
      watchem[i] ~ multi_normal_cholesky(muwat[i], LLwat);
     OmegaDIET ~ beta(BETAalpha,BETAbeta);
     phiT  ~ beta(phiTalpha,phiTbeta);
     for (i in 1:NCNH)
      yCNH[i] ~ multi_normal_cholesky(muyCNH[i], LLCNH[i]);
     for (i in 1:NCN)
      yCN[i] ~ multi_normal_cholesky(muyCN[i], LLCN[i]);
     yH ~ normal(muyH, sdyH);
  }"
